# Supplementary material for: Novel Enzyme Actions for Sulphated Galactofucan Depolymerisation and a New Engineering Strategy for Molecular Stabilisation of Fucoidan Degrading Enzymes
Source: Mar Drugs. 2018 Nov 1;16(11):422. doi: 10.3390/md16110422 (PMC6267234; doi:10.3390/md16110422)
Supplement: Supplementary file 1 [file marinedrugs-16-00422-s001.zip]

Archive with 1 entries (1 files):
- marinedrugs-373457-SI.pdf
